# Supplementary material for: Inorganic carbon enrichment does not increase production of polyunsaturated aldehydes in a pelagic and benthic diatom
Source: PLoS One. 2025 Jul 10;20(7):e0328171. doi: 10.1371/journal.pone.0328171 (PMC12244649; doi:10.1371/journal.pone.0328171)
Supplement: S1 File — ‘Level’ indicates target pCO2 concentration (µatm), ‘pH’ indicates the averaged pH measurement, and ‘sd’ indicates the standard deviations of the pH measurements. Day 0 growth media and Day 6 values are means ± standard deviations of quadruplicate and triplicate measurements. Day 3 values are single measurements. S2. DIC data of treatments over the 6-day experiment of blank, S. marinoi, and F. pseudonana bottles. ‘Level’ indicates target pCO2 concentration (µatm), ‘Carbon Level’ indicates the averaged pCO2 measurement, and ‘sd’ indicates the standard deviations of the pCO2 measurements. Day 0 growth media and Day 6 values are means ± standard deviations of quadruplicate and triplicate measurements. Day 3 values are single measurements. S3. PUA data of treatments over the 6-day experiment of S. marinoi, and F. pseudonana bottles. ‘Level’ indicates target pCO2 concentration (µatm), while ‘Hepta,’ ‘Octa,’ ‘Deca,’ and ‘Total’ indicate the averaged PUA measurements (nmol/μg chlorophyll-a) of heptadienal, octadienal, decadienal, and total PUAs. (ZIP) [file pone.0328171.s001.zip › SupportingInformation_Johnson2025/CarbonData_Johnson2025.xlsx]

## Sheet: Sheet1
Day	Level	Sample	Carbon Level (uatm)	sd
0	400	Skeletonema	424.94	26.54
3	400	Skeletonema	275.8	0
6	400	Skeletonema	28.92	2.66
0	800	Skeletonema	835.59	37.86
3	800	Skeletonema	516.26	0
6	800	Skeletonema	47.83	0.17
0	1200	Skeletonema	1266.69	110.31
3	1200	Skeletonema	688.7	0
6	1200	Skeletonema	111.53	19.07
0	400	Fragilariopsis	424.94	26.54
3	400	Fragilariopsis	348.9	0
6	400	Fragilariopsis	108.45	4.73
0	800	Fragilariopsis	835.59	37.86
3	800	Fragilariopsis	563.39	0
6	800	Fragilariopsis	166.39	6.44
0	1200	Fragilariopsis	1266.69	110.31
3	1200	Fragilariopsis	832.23	0
6	1200	Fragilariopsis	247.41	13.57
0	400	Control	424.939	26.54
3	400	Control	426.908	0
6	400	Control	407.398	25.68
0	800	Control	835.585	37.86
3	800	Control	816.78	0
6	800	Control	770.131	2.95
0	1200	Control	1266.69	110.31
3	1200	Control	1103.32	0
6	1200	Control	1149.45	40.28
