# Supplementary material for: Inorganic carbon enrichment does not increase production of polyunsaturated aldehydes in a pelagic and benthic diatom
Source: PLoS One. 2025 Jul 10;20(7):e0328171. doi: 10.1371/journal.pone.0328171 (PMC12244649; doi:10.1371/journal.pone.0328171)
Supplement: S1 File — ‘Level’ indicates target pCO2 concentration (µatm), ‘pH’ indicates the averaged pH measurement, and ‘sd’ indicates the standard deviations of the pH measurements. Day 0 growth media and Day 6 values are means ± standard deviations of quadruplicate and triplicate measurements. Day 3 values are single measurements. S2. DIC data of treatments over the 6-day experiment of blank, S. marinoi, and F. pseudonana bottles. ‘Level’ indicates target pCO2 concentration (µatm), ‘Carbon Level’ indicates the averaged pCO2 measurement, and ‘sd’ indicates the standard deviations of the pCO2 measurements. Day 0 growth media and Day 6 values are means ± standard deviations of quadruplicate and triplicate measurements. Day 3 values are single measurements. S3. PUA data of treatments over the 6-day experiment of S. marinoi, and F. pseudonana bottles. ‘Level’ indicates target pCO2 concentration (µatm), while ‘Hepta,’ ‘Octa,’ ‘Deca,’ and ‘Total’ indicate the averaged PUA measurements (nmol/μg chlorophyll-a) of heptadienal, octadienal, decadienal, and total PUAs. (ZIP) [file pone.0328171.s001.zip › SupportingInformation_Johnson2025/DiatomPUAData_Johnson2025.xlsx]

## Sheet: Sheet1
Skeletonema						Fragilariopsis
Level	Hepta	Octa	Deca	Total		Level	Hepta	Octa	Deca	Total
400	0.448484	0.576069	0.000442945	1.025		400	0.113622	0.152756	0.000303255	0.266681
400	0.559161	0.726142	0.000677742	1.28598		400	0.0975363	0.146468	0.000280232	0.244285
400	0.429688	0.595814	0.000644118	1.02615		400	0.107188	0.165492	0.000368088	0.273048
400	0.687339	0.966748	0.00118011	1.65527		400	0.0939659	0.163291	0.000498164	0.257755
800	0.512671	0.708938	0.000660289	1.22227		800	0.0106154	0.184209	0.000342693	0.195167
800	0.694658	0.856256	0.00114697	1.55206		800	0.0807672	0.143298	0.000340602	0.224406
800	0.552781	0.765538	0.000891822	1.31921		800	0.0535752	0.0823425	0.000171002	0.136089
800	0.428421	0.6081	0.000792541	1.03731		800	0.0824822	0.135652	0.000308434	0.218443
1200	0.519415	0.699934	0.000803692	1.22015		1200	0.0666614	0.122091	0.000226727	0.18898
1200	0.584069	0.782586	0.00081852	1.36747		1200	0.0349421	0.0680764	0.000148655	0.103167
1200	0.494451	0.729952	0.000817802	1.22522		1200	0.0424079	0.0702199	0.000170419	0.112798
1200	0.659175	0.940008	0.00111361	1.6003		1200	0.064555	0.145422	0.00026029	0.210238
