# Supplementary material for: Inorganic carbon enrichment does not increase production of polyunsaturated aldehydes in a pelagic and benthic diatom
Source: PLoS One. 2025 Jul 10;20(7):e0328171. doi: 10.1371/journal.pone.0328171 (PMC12244649; doi:10.1371/journal.pone.0328171)
Supplement: S1 File — ‘Level’ indicates target pCO2 concentration (µatm), ‘pH’ indicates the averaged pH measurement, and ‘sd’ indicates the standard deviations of the pH measurements. Day 0 growth media and Day 6 values are means ± standard deviations of quadruplicate and triplicate measurements. Day 3 values are single measurements. S2. DIC data of treatments over the 6-day experiment of blank, S. marinoi, and F. pseudonana bottles. ‘Level’ indicates target pCO2 concentration (µatm), ‘Carbon Level’ indicates the averaged pCO2 measurement, and ‘sd’ indicates the standard deviations of the pCO2 measurements. Day 0 growth media and Day 6 values are means ± standard deviations of quadruplicate and triplicate measurements. Day 3 values are single measurements. S3. PUA data of treatments over the 6-day experiment of S. marinoi, and F. pseudonana bottles. ‘Level’ indicates target pCO2 concentration (µatm), while ‘Hepta,’ ‘Octa,’ ‘Deca,’ and ‘Total’ indicate the averaged PUA measurements (nmol/μg chlorophyll-a) of heptadienal, octadienal, decadienal, and total PUAs. (ZIP) [file pone.0328171.s001.zip › SupportingInformation_Johnson2025/pHData_Johnson2025.xlsx]

## Sheet: Sheet1
Blank					Skeletonema					Fragilariopsis
Level	Day	pH	sd		Level	Day	pH	sd		Level	Day	pH	sd
400	0	8.065	0.007		400	0	8.02	0.0275		400	0	8.02	0.0275
400	3	8.0875	0		400	3	8.18	0		400	3	8.1	0
400	6	8.03	0.014		400	6	8.93	0.02828		400	6	8.51	0.01414
800	0	7.75	0		800	0	7.76	0.01892		800	0	7.76	0.01892
800	3	7.7975	0		800	3	7.95	0		800	3	7.91	0
800	6	7.755	0.0071		800	6	8.79	0		800	6	8.37	0.01414
1200	0	7.595	0.0071		1200	0	7.59	0.0404145		1200	0	7.59	0.0404145
1200	3	7.6425	0		1200	3	7.84	0		1200	3	7.76	0
1200	6	7.59	0		1200	6	8.5	0.07071		1200	6	8.23	0.01414
